# Supplementary material for: Contemporary intergeneric hybridization and backcrossing among birds-of-paradise
Source: Evol Lett. 2024 Jun 8;8(5):680–94. doi: 10.1093/evlett/qrae023 (PMC11424083; doi:10.1093/evlett/qrae023)
Supplement: qrae023_suppl_Supplementary_Table_S1 [file qrae023_suppl_supplementary_table_s1.xlsx]

## Sheet: Sheet1
SampleID	Depth of coverage	Voucher			Original description	Original description	Vernacular name	Morphological assessment	source	Sex	mtDNA identity	PCAngsd	NGSadmix	Morphological assessment=genetic	Hybrid level
DipxPar90521	14.28	RMNH.AVES.90521			Neoparadisea ruysi	Neoparadisea ruysi	Ruys´Bird-of-Paradise	Cicinnurus magnificus X Paradisaea minor	Stresemann (1930)	male	Cicinnurus magnificus	Cicinnurus X Paradisaea	Cicinnurus X Paradisaea	Yes	F1
Eelliot1881511696	21.63	BMNH 1881.5.1.1696			Epimachus ellioti	Epimachus ellioti	Elliot's Bird-of-Paradise	Epimachus fastosus X Astrapia nigra	Stresemann (1930)	male	Paradigalla carunculata	Epimachus X Paradigalla	Epimachus X Paradigalla	No	F1
EpiAst118	24.64	AMNH 679118			Pseudastrapia lobota	Pseudastrapia lobota	False-lobed Astrapia	Paradigalla carunculata X Epimachus fastosus	Stresemann (1930)	male	Astrapia nigra	Astrapia X Paradigalla	Astrapia X Paradigalla	No	F1
EpiAst119	8.34	AMNH 679119			Epimachus astrapiodes	Epimachus astrapiodes	Astrapian Sicklebill	Astrapia nigra X Epimachus fastosus	Stresemann (1930)	male	Astrapia nigra	Astrapia X Epimachus	Astrapia X Epimachus	Yes	F1
LopAst113	16.48	AMNH 679113			Loborhamphus nobilis	Loborhamphus nobilis	Rothschild´s Lobe-billed Bird-of-Paradise	Paradigalla carunculata X Lophorina superba	Stresemann (1930)	male	Lophorina superba	Lophorina/Ptiloris X Paradigalla	Lophorina/Ptiloris X Paradigalla	Yes	F1
LopCic115	27.2	AMNH 679115			Lamprothorax wilhelminae	Lamprothorax wilhelminae	Wilhelmina's Bird-of-Paradise	Lophorina superba X Cicinnurus magnificus	Stresemann (1930)	male	Cicinnurus magnificus	Lophorina/Ptiloris X Cicinnurus	Lophorina/Ptiloris X Cicinnurus	Yes	F1
LopPti116	20.54	AMNH 679116			Paryphephorus duivenbodei	Paryphephorus duivenbodei	Duivenbode´s Riflebird	Lophorina superba X Ptiloris (magnificus) intercedens	Stresemann (1930)	male	Ptiloris magnificus	Lophorina superba X Ptiloris magnifcus	Lophorina superba X Ptiloris magnifcus	Yes	NA
Lptilor19084101	49.21	BMNH 1908.4.10.1			Loborhamphus ptilorhis	Loborhamphus ptilorhis	Sharpe´s Lobe-billed Riflebird	Paradigalla carunculata X Parotia sefilata	Stresemann (1930)	male	Parotia sefilata	Paradigalla X Parotia	Paradigalla X Parotia	Yes	F1
LsuxPca331103	14.76	ZMB 33/1103			Lophorina superbapseudoparotia	Lophorina superba pseudoparotia	Stresemann´s Bird-of-Paradise	Parotia carolae X Lophorina superba	Frith & Frith (1996)	female	Parotia carolae	Parotia X Diphyllodes	Parotia X Diphyllodes	No	F1
LsuxPsef1910227	16.31	MNHN ZO-MO1910-227			Parotia duivenbodei	Parotia duivenbodei	Six-wired Bird-of-Paradise	Parotia sefilata X Lophorina superba	Frith & Beehler (1998)	male	Parotia sefilata	Lophorina/Ptiloris X Parotia	Lophorina/Ptiloris X Parotia	Yes	F1
Lwillhe14280	11.07	SNSD 14280			Lamprothorax wilhelminae	Lamprothorax wilhelminae	Wilhelmina's Bird-of-Paradise	Lophorina superba X Cicinnurus magnificus	Stresemann (1930)	male	Cicinnurus magnificus	Lophorina/Ptiloris X Cicinnurus	Lophorina/Ptiloris X Cicinnurus	Yes	F1
Parblood037682	15.34	AM O37682			Paradisea bloodi	Paradisea bloodi	Captain Blood´s Bird-of-Paradise	Paradisaea raggiana X Paradisornis rudolphi	Frith & Beehler (1998)	male	Paradisornis rudolphi	Paradisornis X Paradisaea	Paradornis X Paradisaea	Yes	NA
ParLop117	18.45	AMNH 679117			Parotia duivenbodei	Parotia duivenbodei	Six-wired Bird-of-Paradise	Parotia sefilata X Lophorina superba	Stresemann (1930)	male	Parotia sefilata	Lophorina/Ptiloris X Parotia	Lophorina/Ptiloris X Parotia	Yes	F1
ParxPtil90583	8.73	RMNH.AVES.90583			Janthothorax bensbachi	Janthothorax bensbachi	Bensbach´s Bird-of-Paradise	Ptiloris magnificus X Paradisaea minor	Stresemann (1930)	male	Paradisaea minor	Lophorina/Ptiloris X Paradisaea	Lophorina/Ptiloris X Paradisaea	Yes	F1
PbreX075320	9.25	YPM_075320			Paradigalla brevicauda	Paradigalla brevicauda	Short-tailed Paradigalla	Paradigalla brevicauda	Thörn et al. (in prep.)	male	Paradigalla brevicauda	Astrapia X Paradigalla	Paradigalla	No	BC
PmaxLsu19391171	12.13	BMNH 1939.11.7.1			Paryphephorus duivenbodei	Paryphephorus duivenbodei	Duivenbode´s Riflebird	Lophorina superba X Ptiloris (magnificus) intercedens	Frith & Beehler (1998)	male	Ptiloris magnificus	Lophorina superba X Ptiloris magnifcus	Lophorina superba X Ptiloris magnifcus	Yes	NA
PmaxSme19841218	11.59	BMNH 1984.12.18			Craspedophora montoui	Craspedophora mantoui	Mantou´s Riflebird	Seleucidis melanoleucus X Ptiloris magnificus	Stresemann (1930)	male	Seleucidis melanoleucus	Lophorina/Ptiloris X Seleucides	Lophorina/Ptiloris X Seleucides	Yes	F1
SelLop109	26.06	AMNH 679109			Craspedophora montoui	Craspedophora mantoui	Mantou´s Riflebird	Seleucidis melanoleucus X Ptiloris magnificus	Stresemann (1930)	male	Seleucidis melanoleucus	Lophorina/Ptiloris X Seleucides	Lophorina/Ptiloris X Seleucides	Yes	F1
SelLop112	21.83	AMNH 679112			Craspedophora montoui	Craspedophora mantoui	Mantou´s Riflebird	Seleucidis melanoleucus X Ptiloris magnificus	Stresemann (1930)	male	Seleucidis melanoleucus	Lophorina/Ptiloris X Seleucides	Lophorina/Ptiloris X Seleucides	Yes	F1
SelPar100	19.49	AMNH 679100			Paradisea mirabilis	Paradisea mirabilis	Wonderful Bird-of-Paradise	Seleucidis melanoleucus X Paradisaea minor	Stresemann (1930)	male	Seleucidis melanoleucus	Paradisaea X Seleucides	Paradisaea X Seleucides	Yes	F1
SelPar101	14.27	AMNH 679101			Paradisea mirabilis	Paradisea mirabilis	Wonderful Bird-of-Paradise	Seleucidis melanoleucus X Paradisaea minor	Stresemann (1930)	male	Seleucidis melanoleucus	Paradisaea X Seleucides	Paradisaea X Seleucides	Yes	F1
SelxLoph679110	28.23	AMNH 679110			Craspedophora montoui	Craspedophora mantoui	Mantou´s Riflebird	Seleucidis melanoleucus X Ptiloris magnificus	Stresemann (1930)	male	Seleucidis melanoleucus	Lophorina/Ptiloris X Seleucides	Lophorina/Ptiloris X Seleucides	Yes	F1
SelxLoph679111	9.46	AMNH 679111			Craspedophora montoui	Craspedophora mantoui	Mantou´s Riflebird	Seleucidis melanoleucus X Ptiloris magnificus	Stresemann (1930)	male	Seleucidis melanoleucus	Lophorina/Ptiloris X Seleucides	Lophorina/Ptiloris X Seleucides	Yes	F1
SelxPti90520	18.64	RMNH.AVES.90520			Craspedophora montoui	Craspedophora mantoui	Mantou´s Riflebird	Seleucidis melanoleucus X Ptiloris magnificus	Stresemann (1930)	male	Seleucidis melanoleucus	Lophorina/Ptiloris X Seleucides	Lophorina/Ptiloris X Seleucides	Yes	F1
SelxPtiZMUC	5.95	ZMUC			Craspedophora montoui	Craspedophora mantoui	Mantou´s Riflebird	Seleucidis melanoleucus X Ptiloris magnificus	Stresemann (1930)	male	Seleucidis melanoleucus	Lophorina/Ptiloris X Seleucides	Lophorina/Ptiloris X Seleucides	Yes	F1
SmexLma271158	8.6	ZMB 27.1158			Craspedophora montoui	Craspedophora mantoui	Mantou´s Riflebird	Seleucidis melanoleucus X Ptiloris magnificus	Stresemann (1930)	male	Seleucidis melanoleucus	Lophorina/Ptiloris X Seleucides	Lophorina/Ptiloris X Seleucides	Yes	F1
SmexLma3297	6.21	ZMB 32.97			Craspedophora montoui	Craspedophora mantoui	Mantou´s Riflebird	Seleucidis melanoleucus X Ptiloris magnificus	Stresemann (1930)	male	Seleucidis melanoleucus	Lophorina/Ptiloris X Seleucides	Lophorina/Ptiloris X Seleucides	Yes	F1
CmaxReg22131	26.48	ZMB 22.131			Cicinnurus lyogyrus/	Cicinnurus lyogyrus	Lyre-tailed King Bird-of-Paradise	Diphyllodes magnificus X Cicinnurus regius	Stresemann (1930)	male	Diphyllodes magnificus	Diphyllodes X Cicinnurus	Diphyllodes X Cicinnurus	Yes	BC
CmaxReg303	16.45	ZMB 30.3			Cicinnurus goodfellowi	Cicinnurus goodfellowi	King-of-Holland's Bird-of-Paradise	Diphyllodes magnificus X Cicinnurus regius	Stresemann (1930)	male	Diphyllodes magnificus	Diphyllodes X Cicinnurus	Diphyllodes X Cicinnurus	Yes	F1
DipxCic783	18.44	ZMA.AVES.783				Diphyllodes gulielmi III	King-of-Holland's Bird-of-Paradise	Diphyllodes magnificus X Cicinnurus regius	Stresemann (1930)	female	Cicinnurus regius	Cicinnurus regius	Cicinnurus regius	No	Not a Hybrid
DipxCic782	9.2	ZMA.AVES.782			Diphyllodes gulielmi III	Diphyllodes gulielmi III	King-of-Holland's Bird-of-Paradise	Diphyllodes magnificus X Cicinnurus regius	Stresemann (1930)	male	Diphyllodes magnificus	Diphyllodes magnificus	Diphyllodes magnificus	No	Not a Hybrid
PgulxRag20001135	20.91	ZMB 2000.11315			Paradisea maria	Paradisea maria	Maria´s Bird-of-Paradise	Paradisaea guilielmi X Paradisaea raggiana	Stresemann (1930)	male	Paradisaea guilielmi	Paradisaea guilielmi X Paradisaea	Paradisaea guilielmi X Paradisaea	Yes	NA
PguxRag31049	21.12	ZMB 31049			Paradisea maria	Paradisea maria	Maria´s Bird-of-Paradise	Paradisaea guilielmi X Paradisaea raggiana	Stresemann (1930)	male	Paradisaea guilielmi	Paradisaea guilielmi X Paradisaea	Paradisaea guilielmi X Paradisaea	Yes	NA
PmfinxGuil19128663	24.53	MNHN ZO-MO1912-863			Paradisea duivenbodei	Paradisea duivenbodei	Duivenbode´s Bird-of-Paradise	Paradisaea minor X Paradisaea guilielmi	Frith & Beehler (1998)	male	Paradisaea guilielmi	Paradisaea guilielmi X Paradisaea	Paradisaea guilielmi X Paradisaea	Yes	NA
Schodde40100	0.04	AM O.40100					Schodde’s Birds-of-Paradise	Parotia lawesii × Paradisaea rudolphi margaritae	Frith & Beehler (1998)	female	NA	NA	NA	NA	NA
CmaxReg18835241	9.7	BMNH 1883.5.24.1				Diphyllodes gulielmi III	King of Holland’s Bird-of-Paradise	Diphyllodes magnificus X Cicinnurus regius	Stresemann (1930)	?	NA	NA	NA	NA	NA
Eellot9933	0.14	SNSD C9933				Epimachus ellioti	Elliot’s Bird-of-Paradise	Epimachus fastosus X Astrapia nigra	Stresemann (1930)	male	NA	NA	NA	NA	NA
