# Supplementary material for: Contemporary intergeneric hybridization and backcrossing among birds-of-paradise
Source: Evol Lett. 2024 Jun 8;8(5):680–94. doi: 10.1093/evlett/qrae023 (PMC11424083; doi:10.1093/evlett/qrae023)
Supplement: qrae023_suppl_Supplementary_Table_S2 [file qrae023_suppl_supplementary_table_s2.xlsx]

## Sheet: Sheet1
SampleID	Genus	Species	Voucher	tissue type	Sex	Subset indices	Data access	Data repository
AmayM662	Astrapia	mayeri	NRM 569662	SKIN	female	mt-1-2-17	ERS16020073	ENA
AnigM602	Astrapia	nigra	NRM 551602	SKIN	male	mt-1-2-17	ERS16020074	ENA
ArotM245	Astrapia	rothschildi	KU 93602	FRESH	male	mt-1-2-17	SAMN10474331	SRA
AsplM961	Astrapia	splendidissima	NRM 569961	SKIN	female	mt-1-2-17-22	ERS16020075	ENA
AsteF677	Astrapia	stephaniae	NRM 551677	SKIN	female	mt-1-2-17	ERS16020076	ENA
CregF628	Cicinnurus	regius	ANWC B24969, MV Z43628	FRESH	female?	mt-3-7-9-11-18	SAMN10096784	SRA
CregM702	Cicinnurus	regius	ANWC B18442, MV Z43721	FRESH	male	mt-3-7-9-11-18-21	ERS16020078	ENA
CmagF569	Diphyllodes	magnificus	ANWC B27061, MV Z43666	FRESH	female	mt-3-7-9-11-18	SAMN10096783	SRA
CmagM094	Diphyllodes	magnificus	ANWC B26499, MV Z43634	FRESH	male	mt-3-7-9-11-18-21	ERS16020077	ENA
CresM771	Diphyllodes	respublica	NRM 566771	SKIN	male	mt-3-7-9-11-18	ERS16020079	ENA
DalbM148	Drepanornis	albertisi	ANWC B26506, MV Z43612	FRESH	?	mt-19-20	ERS16020080	ENA
DbruM863	Drepanornis	bruijnii	NRM 554863	SKIN	male	mt-19-20	ERS16020081	ENA
EfasM199	Epimachus	fastosus	NRM 551599	SKIN	male	mt-2-4-17	ERS16020082	ENA
EmeyM165	Epimachus	meyeri	ANWC B26803, MV Z43689	FRESH	male	mt-2-4-17	ERS16020083	ENA
LsupM270	Lophorina	minor	ANWC B26603, MV Z43663	FRESH	male	mt-5-6-8-9-12-14-18-19	ERS16020084	ENA
LpyrF013	Lycocorax	obiensis	MZB-34.073	FRESH	female	mt	SAMN10474333	SRA
LpyrM013	Lycocorax	obiensis	MZB-34.075	FRESH	male	mt	SAMN15881065	SRA
MateM282	Manucodia	ater	KU 98036	FRESH	male	mt	ERS16020085	ENA
MchaM019	Manucodia	chalybatus	ANWC B26698, MV Z43744	FRESH	male	mt	ERS16020086	ENA
McomM485	Manucodia	comrii	RMNH.AVES.140485	SKIN	male	mt	ERS16020087	ENA
MjobM355	Manucodia	jobiensis	BMNH 1916.5.30.1355	SKIN	female	mt	ERS16020088	ENA
PbreM721	Paradigalla	brevicauda	KU 114260	FRESH	male	mt-1-4-8-10-17-22	ERS16020091	ENA
PcarF294611	Paradigalla	carunculata	AMNH B294611	SKIN	female	mt-1-4-8-10-17	ERS18676263	ENA
PapoM493	Paradisaea	apoda	ZMUC 64.493	SKIN	male	mt-7-13-14-15-16-20	ERS16020089	ENA
PdecM421	Paradisaea	decora	BMNH 1936.4.2.1	SKIN	male	mt-7-13-14-15-16-20	ERS16020094	ENA
PguiM185	Paradisaea	guilielmi	BMNH 1921.12.30.185	SKIN	male	mt-7-13-14-15-16-20	ERS16020095	ENA
PminF635	Paradisaea	minor	NRM 551635	SKIN	female	mt-7-13-14-15-16-20	ERS16020099	ENA
PminM226	Paradisaea	minor	NRM 700226	SKIN	male	mt-7-13-14-15-16-20	ERS16020100	ENA
PragM588	Paradisaea	raggiana	ANWC B26706, MV Z43750	FRESH	male	mt-7-13-14-15-16-20	ERS16020101	ENA
PrubF686	Paradisaea	rubra	YPM 84686	FRESH	female	mt-7-13-14-16-20	SAMN10096786	SRA
PrubM233	Paradisaea	rubra	NRM 700233	SKIN	male	mt-7-13-14-16-20	SAMN10474335	SRA
PrubM233b	Paradisaea	rubra	NRM 700233	SKIN	male	mt-7-13-14-16-20	SAMN10474335	SRA
PrudM124	Paradisornis	rudolphi	ZMUC 145.124	SKIN	male	mt-13	ERS16020102	ENA
PberM170	Parotia	berlepschi	AMNH 678170	SKIN	male	mt-10-11-12-18	ERS16020090	ENA
PcarM325	Parotia	carolae	KU 93605	FRESH	male	mt-10-11-12-18	ERS16020092	ENA
PlawF631	Parotia	helenae	ANWC B26535, MV Z43631	FRESH	male	mt-10-11-12-18	SAMN10096785	SRA
PlawM320	Parotia	helenae	ANWC B15265, MV Z43698	FRESH	male	mt-10-11-12-18	SAMN10736711	SRA
PwahM286	Parotia	wahnesi	KU 93603	FRESH	male	mt-10-11-12-18	ERS16020105	ENA
PsefM840	Parotia	sefilata	NRM 571840	SKIN	male	mt-10-11-12-18	ERS16020103	ENA
PkerM895	Phonygammus	keraudrenii	ANWC B39848, MV Z38660	FRESH	male	mt	ERS16020096	ENA
PalbM458	Pteridophora	alberti	NRM 571458	SKIN	male	mt	SAMN10474334	SRA
PmagM227	Ptiloris	intercedens	ANWC B24968, MV Z43615	FRESH	female	mt-5-6-8-9-12-14-18-19	ERS16020097	ENA
PmagM784	Ptiloris	magnificus	ANWC B39736, MV Z38082	FRESH	male	mt-5-6-8-9-12-14-18-19	ERS16020098	ENA
PparM271	Ptiloris	paradiseus	ANWC B43271	FRESH	male	mt-5-6-8-9-12-14-18-19	SAMN10474332	SRA
PvicM967	Ptiloris	victoriae	ANWC B34967	FRESH	female	mt-5-6-8-9-12-14-18-19	ERS16020104	ENA
SmelM057	Seleucidis	melanoleucus	NRM 552057	SKIN	male	mt-6-16-19-20	ERS16020106	ENA
SwalM739	Semioptera	wallacii	BMNH 1969.27.739	SKIN	male	mt	ERS16020107	ENA
